# Supplementary material for: Construction of a novel choline metabolism-related signature to predict prognosis, immune landscape, and chemotherapy response in colon adenocarcinoma
Source: Front Immunol. 2022 Nov 14;13:1038927. doi: 10.3389/fimmu.2022.1038927 (PMC9701742; doi:10.3389/fimmu.2022.1038927)
Supplement: Supplementary file 2 [file DataSheet_2.csv]

SYMBOL
ALDH7A1
BCHE
BHMT
CHDH
CHKA
CHKB
CHPT1
DGKA
DGKB
DGKD
DGKE
DGKG
DGKH
DGKI
DGKQ
DGKZ
DMGDH
EGF
ENPP6
FOS
GPCPD1
HIF1A
HRAS
JUN
KRAS
LYPLA1
MAPK1
MAPK10
MAPK3
MAPK8
MAPK9
MTHFD1
MTHFR
MTR
MTRR
NRAS
PCYT1A
PDGFA
PDGFB
PEMT
PIK3CA
PIK3CB
PIK3CD
PIK3R1
PIK3R2
PIK3R3
PLA2G4A
PLA2G4B
PLA2G4C
PLA2G4D
PLA2G4E
PLA2G4F
PLCG1
PLD1
PLD2
PLPP1
PLPP2
PLPP3
PRKCA
PRKCB
PRKCG
RAF1
RALGDS
SARDH
SLC22A1
SLC22A2
SLC22A3
SLC22A4
SLC22A5
SLC44A1
SLC44A2
SLC44A3
SLC44A4
SLC44A5
SLC5A7
SP1
