# Supplementary material for: Construction of a novel choline metabolism-related signature to predict prognosis, immune landscape, and chemotherapy response in colon adenocarcinoma
Source: Front Immunol. 2022 Nov 14;13:1038927. doi: 10.3389/fimmu.2022.1038927 (PMC9701742; doi:10.3389/fimmu.2022.1038927)
Supplement: Supplementary file 3 [file DataSheet_3.csv]

Tag	pvalue	HR	Low 95%CI	High 95%CI
BCHE	0.519958787	1.225265777	0.839537965	1.788217194
CHDH	0.026703125	0.79383848	0.609664137	1.033650322
CHKB	0.0346061	1.839492918	1.097728539	3.082487222
DGKA	0.361950119	1.220958061	0.886273817	1.682029366
DGKE	0.915723664	0.989307976	0.587751699	1.665210452
DGKH	0.408170023	0.975747975	0.711828226	1.337519468
DGKZ	0.884265101	1.242050009	0.835001135	1.847528296
ENPP6	0.316456422	0.373595052	0.033637065	4.149388875
GPCPD1	0.53256757	1.054570853	0.851746653	1.305693048
JUN	0.943878767	1.006775755	0.787110876	1.287744143
KRAS	0.29121378	0.954103103	0.662355213	1.374357314
LYPLA1	0.186481667	0.879512718	0.695100896	1.11284941
MAPK3	0.525675502	1.073720629	0.789358864	1.460522002
MTHFD1	0.09324478	1.028472433	0.671647122	1.57486798
MTR	0.279791141	1.310423976	0.867837145	1.978724935
PDGFB	0.834987767	1.218767619	0.898830983	1.652584898
PEMT	0.035983177	1.475336473	1.049411618	2.074131514
PIK3R3	0.04076938	0.895530769	0.606642506	1.321990051
PLA2G4F	0.866436699	0.990720896	0.775811376	1.265163061
PLCG1	0.657146903	1.131773105	0.858245228	1.49247595
PLD1	0.365462696	0.878138406	0.58305417	1.322565038
PLPP1	0.406431648	1.193714116	0.860576499	1.655812577
PLPP2	0.361021039	0.819240668	0.623676419	1.076127382
PLPP3	0.677309532	0.994277548	0.702727537	1.406786827
PRKCB	0.597109423	0.974418197	0.622473429	1.52535157
PRKCG	0.412551959	1.062235867	0.822224172	1.372308277
SLC22A3	0.334143046	0.937816819	0.751913031	1.169683659
SLC22A4	0.189013597	1.051078636	0.663669653	1.66463284
SLC22A5	0.470986209	0.803618394	0.424528531	1.521222901
SLC44A4	0.016263258	0.885118284	0.748330938	1.046908978
