# Supplementary material for: Construction of a novel choline metabolism-related signature to predict prognosis, immune landscape, and chemotherapy response in colon adenocarcinoma
Source: Front Immunol. 2022 Nov 14;13:1038927. doi: 10.3389/fimmu.2022.1038927 (PMC9701742; doi:10.3389/fimmu.2022.1038927)
Supplement: Supplementary file 4 [file DataSheet_4.csv]

Tag	coef	exp(coef)	Pr(>|z|)	lower .95	upper .95
CHKB	0.7318	2.0788	0.00621	1.230833784	3.511125925
PEMT	0.467	1.5953	0.00787	1.130418575	2.251253686
