# Supplementary material for: Construction of a novel choline metabolism-related signature to predict prognosis, immune landscape, and chemotherapy response in colon adenocarcinoma
Source: Front Immunol. 2022 Nov 14;13:1038927. doi: 10.3389/fimmu.2022.1038927 (PMC9701742; doi:10.3389/fimmu.2022.1038927)
Supplement: Supplementary file 5 [file DataSheet_5.csv]

SYMBOL	logFC	AveExpr	t	P.Value	adj.P.Val	B
OLFM4	-1.410885024	8.799245116	-3.740642405	0.000207174	0.001943127	0.244286329
SLC26A3	-0.863317736	5.40287677	-2.79623219	0.00539075	0.023464981	-2.746144852
EREG	-0.760571165	4.079852816	-3.333795466	0.000927211	0.006099753	-1.129706931
DES	-0.714192531	5.493556877	-2.491914817	0.013063177	0.045915479	-3.525239766
CEACAM6	-0.701674657	9.996633714	-4.03995227	6.28E-05	0.000781572	1.372083116
CFTR	-0.685475961	5.82112033	-4.296139381	2.13E-05	0.00034906	2.328184511
MMP7	-0.677145895	5.453917739	-2.891378982	0.004020554	0.018872978	-2.486238234
AKR1B10	-0.660905209	4.140977743	-3.25716422	0.001210085	0.007503835	-1.376376142
FABP1	-0.656004298	7.675169965	-2.334257042	0.020019738	0.063610156	-3.866416978
ACE2	-0.637500842	4.619292646	-3.108275523	0.002000629	0.011080495	-1.848404855
HMGCS2	-0.63118291	6.681483315	-2.312755998	0.021184552	0.066242084	-3.930334111
CEACAM7	-0.627729508	6.15137978	-2.257730216	0.024439069	0.074008307	-4.059307081
CEACAM5	-0.6227409	11.2869037	-4.621904993	4.97E-06	0.000113131	3.753101585
COL10A1	-0.619182388	3.60672352	-2.89637876	0.003958208	0.018650697	-2.422746052
VIP	-0.609433608	2.727084033	-3.686382396	0.000255102	0.00227113	0.056400675
ASPN	-0.596184408	3.91647174	-3.329443958	0.000941465	0.00617193	-1.14131334
LUM	-0.588008289	7.728306096	-3.458536247	0.000594595	0.004358274	-0.732267398
KRT20	-0.587480166	8.228317383	-2.686159135	0.007494202	0.030060096	-3.002201556
SULT1B1	-0.586082061	4.152349703	-3.577006713	0.000385086	0.003112276	-0.334238032
POSTN	-0.57231063	5.987766639	-2.978259933	0.003054921	0.015286369	-2.237033251
TCEAL9	-0.565722854	6.493923006	-4.732842341	2.97E-06	7.63E-05	4.184470481
CPA3	-0.564852089	3.414174723	-3.647412209	0.000295766	0.002546147	-0.069558687
MYH11	-0.549125795	4.225208046	-2.636007592	0.008677531	0.033723846	-3.143252543
CD24	-0.54560081	9.697588397	-4.08820723	5.15E-05	0.000675834	1.553860504
MMP1	-0.542140374	6.446723865	-2.297237511	0.022061663	0.068375525	-3.967618545
H4C3	-0.528810252	1.453328767	-2.224128863	0.026633343	0.079123811	-4.556184629
H1-3	-0.524246711	1.374976335	-2.654512115	0.008222692	0.032304025	-3.652783333
MMP3	-0.522268665	5.221460011	-2.31575644	0.021018527	0.065817977	-3.935911651
SULF1	-0.521776666	5.589136182	-3.065259859	0.002305123	0.012295252	-1.98718607
LRRC19	-0.521742789	3.941935016	-3.498805696	0.000513668	0.003884899	-0.591678458
MPZL2	-0.516476729	5.123414527	-5.915759557	6.53E-09	5.20E-07	9.988485964
CALD1	-0.514934555	5.586239746	-3.687855045	0.000253674	0.002260679	0.025496894
IL33	-0.51050832	4.718296629	-2.696378373	0.007271682	0.029397446	-3.005233016
NECTIN3	-0.508145077	3.632871481	-5.173259698	3.47E-07	1.44E-05	6.232995808
PLN	-0.507192927	2.943015843	-3.35293431	0.000866868	0.00579995	-1.052589622
MYLK	-0.504630274	3.537773477	-4.120497442	4.50E-05	0.000616036	1.667853545
NQO1	-0.500515342	7.506577062	-3.974465565	8.21E-05	0.000960442	1.089174836
MACROD1	0.500974569	6.006313218	4.730486148	3.00E-06	7.68E-05	4.175196648
GIGYF1	0.501165922	5.029758921	7.047522751	6.85E-12	1.59E-09	16.56487034
MICALL2	0.501965446	4.388141998	6.248187538	9.61E-10	1.16E-07	11.82154845
GPS2	0.503283837	2.401981961	8.79784594	2.97E-17	4.82E-14	28.43557651
SIGIRR	0.503768647	5.753127022	6.926835538	1.49E-11	2.96E-09	15.81928097
TRABD	0.503927275	6.20271001	6.176369615	1.46E-09	1.55E-07	11.42164387
LTB4R	0.504010461	2.743557061	5.789449799	1.32E-08	9.31E-07	9.332982879
YPEL3	0.504098366	4.808621614	5.15044604	3.89E-07	1.58E-05	6.099180092
RAB26	0.505592757	2.489828959	3.620971756	0.000326743	0.002748478	-0.160546862
MZF1	0.505680089	3.588508232	6.387207414	4.20E-10	5.44E-08	12.6170166
ANTKMT	0.506585994	4.829138659	4.278589445	2.30E-05	0.000371028	2.256265781
MAN2C1	0.510142606	4.213901996	8.28150127	1.39E-15	1.18E-12	24.75719611
CENPT	0.511413022	4.114757233	8.800844789	2.90E-17	4.82E-14	28.49365797
SYCE1L	0.512676027	2.32399647	4.555335487	6.74E-06	0.000145108	3.440538042
AGER	0.51460504	2.567982615	7.787375462	4.72E-14	2.42E-11	21.33836
LCAT	0.515746331	2.533271001	7.676131674	1.02E-13	4.69E-11	20.59665755
MDK	0.515928486	7.538285184	3.8970476	0.00011212	0.001219978	0.80858196
DPP7	0.51735249	6.848155085	5.994651328	4.18E-09	3.63E-07	10.42302686
FBXL8	0.518078888	3.381088018	6.839075912	2.60E-11	4.68E-09	15.28428848
SLC6A7	0.518716104	1.914214338	5.425061757	9.46E-08	4.93E-06	7.44836368
SLC25A29	0.520928896	3.755311689	7.043317123	7.04E-12	1.61E-09	16.53851337
SH3GLB2	0.521978778	5.624279097	8.265186343	1.57E-15	1.27E-12	24.64183409
KIF12	0.523333356	4.899726588	3.642926173	0.000300819	0.002575998	-0.131419375
SPACA4	0.525679409	2.428456244	5.917523552	6.47E-09	5.16E-07	10.01433
NPDC1	0.527292924	7.077328847	4.806587294	2.09E-06	5.86E-05	4.524077609
BRICD5	0.527440748	2.559685586	7.208001982	2.40E-12	7.09E-10	17.56570808
DRD4	0.528086888	1.821594471	6.194906896	1.31E-09	1.45E-07	11.5218322
METRN	0.531770824	3.928866011	4.102072265	4.86E-05	0.000645339	1.56687521
PIDD1	0.532760737	3.666349318	7.131317127	3.97E-12	1.03E-09	17.08786422
HES4	0.535893565	4.312660662	3.822214189	0.000150799	0.001519427	0.508356491
NEURL1	0.536423479	2.692256896	3.610953083	0.000339257	0.002815211	-0.195545585
RHBDL1	0.536480811	3.167032262	4.65674708	4.23E-06	0.000100181	3.870856045
NEIL1	0.536552103	2.797958511	7.08483498	5.38E-12	1.31E-09	16.79356442
APBB3	0.53829693	3.003569067	8.319472385	1.05E-15	9.70E-13	25.00184186
BICDL2	0.538388823	5.079862724	5.994898207	4.17E-09	3.63E-07	10.41738019
KIAA0895L	0.54005063	3.705561368	7.671080751	1.06E-13	4.69E-11	20.57508741
GLI4	0.540357804	3.741665896	7.088700789	5.24E-12	1.29E-09	16.82125469
IDUA	0.540692595	3.506173331	6.230359203	1.07E-09	1.22E-07	11.7270444
FAM193B	0.542331943	4.138870215	8.441503943	4.30E-16	5.19E-13	25.89071479
RECQL4	0.542803963	5.047695202	5.464086168	7.70E-08	4.11E-06	7.636884273
RHOT2	0.544460075	5.788224882	8.070200103	6.40E-15	4.02E-12	23.28244929
ENO3	0.545186561	2.290762858	8.404134054	5.66E-16	5.81E-13	25.59807863
YJEFN3	0.54869545	1.993373624	6.26672236	8.61E-10	1.04E-07	11.93186474
TMEM238	0.55313387	5.624894968	3.738812029	0.000208642	0.001953137	0.211351142
RASD1	0.553492845	3.788572644	3.452934684	0.000606752	0.004434044	-0.760853116
KRTAP5-1	0.553507616	2.227634588	6.016848704	3.68E-09	3.29E-07	10.5501107
CDK5RAP3	0.555271516	5.689368097	8.434342275	4.53E-16	5.19E-13	25.83905834
DDX39B	0.555981928	5.116443635	6.927942286	1.48E-11	2.96E-09	15.82582181
SPPL2B	0.55736492	5.131084045	7.279472726	1.50E-12	4.79E-10	18.02702779
LMNTD2	0.557949091	2.398118425	7.007465444	8.87E-12	1.92E-09	16.31347325
PCSK4	0.560600828	2.111552314	6.427663603	3.30E-10	4.40E-08	12.85175386
PILRB	0.561356825	2.342835839	5.87898655	8.03E-09	6.19E-07	9.807473802
ADCK5	0.562402751	4.907273932	6.075985744	2.62E-09	2.49E-07	10.86122365
SCT	0.562761991	2.355285095	3.960777372	8.68E-05	0.001004229	1.059449633
NPIPB15	0.563984303	2.572247286	3.750398345	0.000199512	0.001891285	0.292652856
NOTUM	0.564729506	4.063106411	2.007447886	0.045297083	0.118853009	-4.57473038
UBXN11	0.565200407	3.815873328	8.361507989	7.74E-16	7.55E-13	25.31736295
ANO7	0.565532872	2.38814037	4.660704417	4.15E-06	9.88E-05	3.895481003
MSLN	0.572112341	5.342961646	2.330390274	0.020224988	0.064126404	-3.89867446
LRRC75B	0.573979283	3.322361622	6.839731357	2.59E-11	4.68E-09	15.28825369
YBX2	0.578278189	3.687080688	5.745331115	1.69E-08	1.15E-06	9.089489591
TCIRG1	0.584135836	6.104096313	7.067782235	6.01E-12	1.41E-09	16.69093243
WDR90	0.58636981	4.007982424	7.166976627	3.15E-12	8.76E-10	17.31289892
MIB2	0.586387618	3.981357651	6.752560932	4.48E-11	7.40E-09	14.76110914
HES6	0.588397209	6.591520401	4.754655823	2.68E-06	7.04E-05	4.288130568
ODF3B	0.589903809	3.679894357	5.686370458	2.33E-08	1.52E-06	8.78153903
D2HGDH	0.590163044	4.341535078	6.968761925	1.14E-11	2.36E-09	16.07699684
KMT5C	0.590547282	3.586156441	9.148196263	1.99E-18	6.48E-15	31.06855682
CSAD	0.593125104	3.173860399	8.013735579	9.58E-15	5.66E-12	22.88076019
LIME1	0.597333813	2.682775678	6.837823933	2.62E-11	4.68E-09	15.27594192
CDK10	0.601147123	5.106176955	8.420933546	5.00E-16	5.41E-13	25.74629167
CCNL2	0.606306921	5.445503011	7.87678709	2.53E-14	1.37E-11	21.95994346
CHKB	0.607739012	2.271977494	11.38805872	1.38E-26	2.69E-22	49.18529196
ZNF692	0.608861453	4.40779286	8.810086431	2.71E-17	4.82E-14	28.56523614
ISYNA1	0.616678725	3.970120284	5.023732144	7.31E-07	2.61E-05	5.506739094
EXOC3L4	0.618298547	2.671818277	6.874952274	2.07E-11	3.84E-09	15.50129524
TUBGCP6	0.620351835	4.183981137	9.455884589	1.76E-19	8.57E-16	33.43360092
MAGEA3	0.620689841	1.421946188	2.141553899	0.032763675	0.092760608	-4.412010444
SGSM2	0.623014887	3.457559529	9.81688839	9.52E-21	9.28E-17	36.22941487
SYTL1	0.628117999	3.562710107	5.305580851	1.76E-07	8.22E-06	6.86110245
HAGHL	0.629709721	2.99657815	5.288031033	1.93E-07	8.83E-06	6.785616971
CHTF18	0.630056339	4.206166119	7.211833828	2.34E-12	7.02E-10	17.5966512
ANO9	0.631251155	5.964337985	4.816278454	2.00E-06	5.66E-05	4.557865648
LRP5L	0.631257687	2.633868469	8.727978006	5.04E-17	7.56E-14	27.92512902
ATG16L2	0.631730406	2.990854379	8.866169437	1.76E-17	3.82E-14	28.94559821
CSAG1	0.63488977	1.134847472	2.91599037	0.003722069	0.017854571	-2.710382838
CAPS	0.635226604	3.47837719	5.391437013	1.13E-07	5.74E-06	7.285715597
C4orf48	0.636315716	5.917539915	3.841711988	0.000139657	0.001438643	0.585930165
PEMT	0.636424793	5.30012687	9.151053261	1.95E-18	6.48E-15	31.10636084
PCED1A	0.639065807	5.142845411	7.173546689	3.01E-12	8.51E-10	17.35463091
SLC17A9	0.641433198	4.701768987	4.590224708	5.75E-06	0.000126838	3.556167971
MAGEA12	0.642339113	1.118928195	2.766165022	0.005904537	0.025049938	-3.12993868
LCN12	0.650539687	2.485415058	6.044242938	3.14E-09	2.91E-07	10.70095762
MAPK8IP3	0.651512457	4.10756077	8.132577473	4.09E-15	2.75E-12	23.71537296
REC8	0.653790509	2.854966695	8.314255831	1.09E-15	9.70E-13	24.96419504
SCX	0.659642355	3.113443368	6.076855427	2.61E-09	2.49E-07	10.87672445
HDAC10	0.662217529	2.997553501	9.530551486	9.67E-20	6.28E-16	33.96945888
RHPN1	0.66860255	4.364186123	6.021449033	3.58E-09	3.23E-07	10.56251774
GOLGA8A	0.669867804	2.61882626	5.564910825	4.50E-08	2.59E-06	8.168833709
CCDC78	0.672905735	2.021174708	7.157250563	3.35E-12	9.19E-10	17.24972154
MLXIPL	0.685902723	4.590601375	4.894220236	1.38E-06	4.24E-05	4.903842927
AMN	0.686246226	4.834564765	4.892579986	1.39E-06	4.27E-05	4.896491832
NPW	0.688801099	2.138636615	5.208423634	2.90E-07	1.25E-05	6.399341099
TNFRSF25	0.696181787	3.886848279	7.343337924	9.79E-13	3.35E-10	18.43517188
CRACR2B	0.699282979	5.252401327	7.261074246	1.69E-12	5.23E-10	17.90955212
CYP2D7	0.699746065	1.869057563	7.673286731	1.04E-13	4.69E-11	20.59166396
RETNLB	0.701791862	3.822720414	2.924345541	0.003625427	0.01745974	-2.380988907
KLHL17	0.711601799	3.13556258	8.477306846	3.30E-16	4.28E-13	26.1279464
MAPK15	0.712814346	2.770853983	5.677240431	2.45E-08	1.58E-06	8.744833893
MUC5B	0.718214291	4.498801454	2.835537055	0.004780248	0.021481909	-2.639102036
LENG8	0.72478551	6.233242059	7.292597819	1.37E-12	4.46E-10	18.10948701
PABPC1L	0.763257606	3.995548876	6.097190787	2.32E-09	2.27E-07	10.98039686
NOXA1	0.770707022	5.186070529	6.897063675	1.80E-11	3.47E-09	15.6367436
KIFC2	0.785943632	4.065914027	7.345803184	9.63E-13	3.35E-10	18.45156812
HSF4	0.791457361	3.154820986	8.241713653	1.86E-15	1.45E-12	24.46298881
LRRC26	0.835689385	3.198239592	3.870201366	0.000124767	0.001324455	0.707398997
MAMDC4	0.8909105	2.880960643	8.943313244	9.76E-18	2.38E-14	29.51950706
PGGHG	0.897742581	5.17329879	5.880148187	7.98E-09	6.17E-07	9.798765819
CPNE7	0.941331878	4.607696487	5.817379169	1.13E-08	8.15E-07	9.463124079
