# Supplementary material for: Construction of a novel choline metabolism-related signature to predict prognosis, immune landscape, and chemotherapy response in colon adenocarcinoma
Source: Front Immunol. 2022 Nov 14;13:1038927. doi: 10.3389/fimmu.2022.1038927 (PMC9701742; doi:10.3389/fimmu.2022.1038927)
Supplement: Supplementary file 6 [file DataSheet_6.zip]

Archive with 13 entries (9 files):
- Full scans of the entire original gels/
- Full scans of the entire original gels/Figure13,I,cell/
- Full scans of the entire original gels/Figure13,I,cell/CHKB.tif
- Full scans of the entire original gels/Figure13,I,cell/PEMT.tif
- Full scans of the entire original gels/Figure13,I,cell/β-actin.tif
- Full scans of the entire original gels/Figure13B,human/
- Full scans of the entire original gels/Figure13B,human/CHKB.tif
- Full scans of the entire original gels/Figure13B,human/GAPDH.tif
- Full scans of the entire original gels/Figure13B,human/PEMT.tif
- Full scans of the entire original gels/Figure13F,mouse/
- Full scans of the entire original gels/Figure13F,mouse/CHKB.tif
- Full scans of the entire original gels/Figure13F,mouse/PEMT.tif
- Full scans of the entire original gels/Figure13F,mouse/β-actin.tif
