# Supplementary material for: Construction of a novel choline metabolism-related signature to predict prognosis, immune landscape, and chemotherapy response in colon adenocarcinoma
Source: Front Immunol. 2022 Nov 14;13:1038927. doi: 10.3389/fimmu.2022.1038927 (PMC9701742; doi:10.3389/fimmu.2022.1038927)
Supplement: Supplementary file 7 [file DataSheet_7.csv]

geneID	log2|FC|	P.Value
BCHE	-2.144967768	4.52E-37
PLPP1	-1.560580583	3.00E-32
PRKCB	-1.384346947	2.25E-26
PLPP3	-1.339590191	9.32E-37
SLC22A5	-1.223219818	7.34E-43
PLD1	-0.770767022	6.31E-17
PLA2G4F	-0.668566362	2.87E-05
SLC44A4	-0.668263024	1.95E-06
ENPP6	-0.655955399	8.02E-64
SLC22A4	-0.613387341	3.46E-08
MAPK3	-0.60580602	2.23E-07
KRAS	-0.596990719	7.57E-12
DGKA	-0.526931387	4.99E-06
CHDH	0.544029277	4.80E-06
DGKE	0.555287727	4.12E-16
PIK3R3	0.604083208	9.95E-11
MTR	0.622316682	1.47E-17
CHKB	0.624685324	4.45E-18
DGKH	0.679676992	2.41E-12
JUN	0.717822382	3.39E-11
DGKZ	0.725177496	3.97E-16
LYPLA1	0.755996174	2.85E-08
PDGFB	0.773942795	7.87E-11
MTHFD1	0.784429099	1.10E-20
PRKCG	0.822515698	3.14E-13
PEMT	0.865659551	3.43E-15
PLPP2	0.991088235	9.71E-20
PLCG1	1.064673527	2.41E-21
GPCPD1	1.219528453	2.78E-16
SLC22A3	1.966356096	7.72E-34
