# Supplementary material for: Construction of a novel choline metabolism-related signature to predict prognosis, immune landscape, and chemotherapy response in colon adenocarcinoma
Source: Front Immunol. 2022 Nov 14;13:1038927. doi: 10.3389/fimmu.2022.1038927 (PMC9701742; doi:10.3389/fimmu.2022.1038927)
Supplement: Supplementary file 9 [file Table_2.xlsx]

## Sheet: Sheet1
	entinostat	linifanib	MLN_4924	ochratoxin_a	piperacillin
CPNE7	-7	-10.6	-7.3	-7.6	-7.1
HSF4	-7.5	-7.9	-7	-7.6	-7
OLFM4	-5.3	-6.9	-5.8	-7.7	-6.4
PGGHG	-7.7	-9.5	-7.2	-8.2	-7.5
SLC26A3	-7.6	-7.7	-6.4	-8.9	-7.7
